# Supplementary material for: Morphomics via next-generation electron microscopy
Source: J Mol Cell Biol. 2023 Dec 26;15(12):mjad081. doi: 10.1093/jmcb/mjad081 (PMC11167312; doi:10.1093/jmcb/mjad081)
Supplement: mjad081_Supplemental_Files [file mjad081_supplemental_files.zip]

Archive with 2 entries (2 files):
- Supplementary_Figures.pptx
- Supplementary_Table.xlsx
