# Supplementary material for: Morphomics via next-generation electron microscopy
Source: J Mol Cell Biol. 2023 Dec 26;15(12):mjad081. doi: 10.1093/jmcb/mjad081 (PMC11167312; doi:10.1093/jmcb/mjad081)
Supplement: mjad081_Supplemental_Files [file mjad081_supplemental_files.zip › Supplementary_Table.xlsx]

## Sheet: Supplementary Table 1
	Supplementary Table 1. Representative lists of current public electron microscopy datasets
	Data repository	Dataset title	Biosamples	Dataset ID	Imaging method	Dataset size (format)	DOI or URL
	CIL	Perturbation of the glomerular endothelial surface layer results in albumin filtration	Kidney section (100 nm) of adult Mus musculus	CCDB:9523	Mosaic TEM (81x76 tiles)	17.7GB (TIFF)	https://doi.org/doi:10.7295/W9CCDB9523
	CIL	Serial section reconstruction of functionally characterized neurons	Visual cortex section (45 nm) of adult Mus musculus brain	CCDB:8448	Serial section TEM (1,153 sections)	271GB (tar)	https://doi.org/doi:10.7295/W9CCDB8448
	CIL	Ultrastructural Characterization of the Mouse Optic nerve Head and Retina	Retina section of adult Mus musculus	CCDB:7742	SBF-SEM (206 sections)	22.5GB (tar)	https://doi.org/doi:10.7295/W9CCDB7742
	CIL	3D reconstruction using serial section scanning electron microscopy of the optic nerve head in mouse	Optic nerve head section of adult Mus musculus	CCDB:8391	SBF-SEM (724 sections)	136GB (rec)	https://doi.org/doi:10.7295/W9CCDB8391
	IDR	Virtual nanoscopy of the mouse glomerulus, mouse embryonic fibroblasts, human dendritic cells and a zebrafish embryo slice	Tissues of Danio rerio, Mus musculus and Homo sapiens	idr0053-faas-virtualnanoscopy	Mosaic TEM		https://doi.org/10.1083/jcb.201201140.dv
	IDR	TEM analysis of SARS-CoV-2 infected intestine organoids	SARS-CoV-2 infected human intestine organoids	idr0083-lamers-sarscov2	Mosaic TEM		https://doi.org/10.17867/10000135
	IDR	Electron Micrographs of the nucleus	Human cultured cell	idr0086-miron-micrographs	FIB-SEM		https://doi.org/10.17867/10000141
	IDR	Scanning transmission electron microscopy of Islets of Langerhans	Pancreas tissue of human type 1 diabetes	idr0116-deboer-npod	Mosaic STEM		https://doi.org/10.17867/10000168
	EMPIAR	FIB-SEM of a HeLa cell	HeLa cell sample	EMPIAR-10311	FIB-SEM (1,727 sections)	94.0 GB (TIFF)	https://dx.doi.org/10.6019/EMPIAR-10311
	EMPIAR	SARS-CoV-2 infection in human adult lung alveolar stem cells	human three-dimensional alveolar type 2 cell cultures	EMPIAR-10533	Mosaic TEM	20.8 GB (TIFF)	https://dx.doi.org/10.6019/EMPIAR-10533
	EMPIAR	SARS-CoV-2 productively infects human gut enterocytes	SARS-CoV-2 infected intestine organoids	EMPIAR-10404	Mosaic TEM	156.2 GB (TIFF)	https://dx.doi.org/10.6019/EMPIAR-10404
	EMPIAR	Serial Block Face SEM of HeLa cell pellet with 10 nm pixels and 50 nm slices (benchmark dataset)	HeLa cell sample	EMPIAR-10094	SBF-SEM (518 sections)	129.8 GB (DM4)	https://dx.doi.org/10.6019/EMPIAR-10094
	EMPIAR	SBF SEM images of a Zebrafish hindbrain macrophage containing a replicating Toxoplasma gondii tachizoite	Zebrafish hindbrain sample	EMPIAR-10462	SBF-SEM (557 sections)	338.4 GB (DM4)	https://dx.doi.org/10.6019/EMPIAR-10462
	Nanotomy	Nanotomy of blistering diseases	Human autoimmune blistering disease pemphigus		Mosaic SEM		http://www.nanotomy.org/OA/Sokol2015JID/
	Nanotomy	Islets of Langerhans during Type I Diabetes	pancreas tissue in type 1 diabetic rats		Mosaic TEM		http://www.nanotomy.org/islets2/navigate.html
	OpenOrganelle	Macrophage cell	Wild-type THP-1 macrophage. THP-1 human monocyte cell line (ATCC TIB-202) treated with PMA to differentiate into macrophages	jrc_macrophage-2	FIB-SEM; Dimensions (µm): 40 x 8 x 37 (x, y, z)		https://data.janelia.org/YNIWv 10.25378/janelia.13123385
	OpenOrganelle	Killer T-Cell attacking cancer cell	OT-I mouse cytotoxic T lymphocyte attacking an ID8 cell	jrc_ctl-id8-1	FIB-SEM; Dimensions (µm): 74 x 13 x 42 (x, y, z)		https://data.janelia.org/GlYy8 10.25378/janelia.13114454
	OpenOrganelle	Immortalized breast cancer cell (SUM159)	Wild-type SUM-159 cell, treated with 0.5 mM oleic acid for 45 mins prior to high pressure freezing to induce the formation of lipid droplets.	jrc_sum159-1	FIB-SEM; Dimensions (µm): 64 x 11 x 35 (x, y, z)		https://data.janelia.org/8eTqV 10.25378/janelia.13114352
	BossDB	IARPA MICrONS Pinky100	High-resolution electron microscopy, segmentation, and morphological reconstruction of cortical circuits within the visual cortex of mouse.	pinky100	Tape-collected section TEM; Dimensions (µm): 499.71 x 335.87 x 87.08		https://bossdb.org/project/microns-pinky
	BossDB	Phelps, Hildebrand, & Graham, et al 2021	A transmission electron microscopy dataset of the ventral nerve cord of an adult female Drosophila melanogaster.	FANC	Tape-collected section TEM; Dimensions (µm): 590.03 x 1140 x 198		https://bossdb.org/project/phelps_hildebrand_graham2021
	BossDB	Morgan et al. 2020	Serial section electron microscopy volume of the mouse dorsal lateral geniculate nucleus (dLGN).	lgn	ATUM-SEM; Dimensions (µm): 800 x 800 x 300		https://bossdb.org/project/morgan2020
	Data information was obtained on Sep.–Nov. 2021. Abbreviation: CIL; Cell Image Library, IDR; Image Data Resource, EMPIAR; Electron Microscopy Public Image Archive, and BossDB; Brain Observatory Storage Service & Database.
